# Supplementary material for: AOPxSVM: A Support Vector Machine for Identifying Antioxidant Peptides Using a Block Substitution Matrix and Amino Acid Composition, Transformation, and Distribution Embeddings
Source: Foods. 2025 Jun 6;14(12):2014. doi: 10.3390/foods14122014 (PMC12192177; doi:10.3390/foods14122014)
Supplement: Supplementary file 1 [file foods-14-02014-s001.zip]

Archive with 1 entries (1 files):
- foods-3616141-supplementary.pdf
